# Supplementary material for: Effects of Exercise-Based Interventions on Functional Movement Capability in Untrained Populations: A Systematic Review and Meta-Analysis
Source: Int J Environ Res Public Health. 2022 Jul 30;19(15):9353. doi: 10.3390/ijerph19159353 (PMC9368594; doi:10.3390/ijerph19159353)
Supplement: Supplementary file 1 [file ijerph-19-09353-s001.zip]

Archive with 1 entries (1 files):
- ijerph-1828668-supplementary.pdf
